# Supplementary material for: A Borrelia burgdorferi outer surface protein C (OspC) genotyping method using Luminex technology
Source: PLoS One. 2022 Jun 1;17(6):e0269266. doi: 10.1371/journal.pone.0269266 (PMC9159548; doi:10.1371/journal.pone.0269266)
Supplement: S4 File — (XLSX) [file pone.0269266.s004.xlsx]

## Sheet: Sheet 1
LOG = Luminex ospC genotyping
RLB = Reverse line blotting
A "1" indicates positive
A "0" indicates negative

## Sheet: LOG
Sample	ALL	A	B	C	D	E	F	G	H	I	J	K	L	M	N	O	T	U	V	W
1	1	1	0	0	0	0	0	0	0	0	0	0	0	0	0	0	0	0	0	0
2	1	1	0	0	0	0	0	0	0	0	0	0	0	0	0	0	0	0	0	0
3	1	1	0	0	0	0	0	1	0	1	0	0	0	0	1	0	0	0	0	0
4	1	1	0	0	0	0	0	0	0	1	0	1	0	0	1	0	1	0	0	0
5	1	1	0	0	0	0	0	1	1	0	0	1	0	0	1	0	0	0	0	0
6	1	1	0	0	0	1	0	1	0	1	0	1	0	1	1	0	0	0	0	0
7	1	1	0	0	0	0	0	0	0	0	0	1	0	0	0	0	0	0	0	0
8	1	1	0	0	0	1	1	1	0	1	0	1	0	0	0	0	0	0	0	0
9	1	1	0	0	0	1	0	1	0	0	0	0	0	0	1	0	0	0	0	0
10	1	1	0	0	0	0	0	0	0	0	0	1	0	0	1	0	0	0	0	0
11	1	0	1	0	0	0	1	0	0	0	0	0	0	0	0	0	0	0	0	0
12	1	0	1	0	0	0	0	0	1	0	0	0	0	0	0	0	0	0	0	0
13	1	0	1	0	0	0	0	1	0	0	0	0	0	1	1	0	0	0	0	0
14	1	1	0	1	0	0	0	0	1	0	1	0	0	0	0	0	0	0	1	0
15	1	0	0	0	0	0	0	0	0	0	1	0	0	0	0	0	0	0	0	0
16	1	0	0	0	1	0	0	0	0	0	0	0	0	0	0	0	0	0	0	0
17	1	0	0	0	1	0	0	0	0	0	0	0	0	0	0	0	0	1	0	0
18	1	0	0	0	0	0	0	0	0	0	1	0	0	0	0	0	0	0	0	0
19	1	0	0	0	1	0	0	0	0	0	0	1	0	0	0	0	0	0	0	0
20	1	0	1	0	1	0	0	0	0	0	0	0	0	0	1	1	0	0	0	0
21	1	0	0	0	1	1	0	1	0	1	0	0	0	0	1	0	0	1	0	0
22	1	0	0	0	0	1	0	0	0	0	0	0	0	0	1	0	0	1	0	0
23	1	1	0	0	0	1	0	1	0	0	0	1	0	1	1	0	0	0	0	0
24	1	0	1	0	1	1	0	1	1	1	0	1	0	1	0	1	0	1	0	0
25	1	0	0	0	0	1	1	1	1	1	0	1	0	0	1	0	0	0	0	0
26	1	0	0	0	0	1	0	0	0	0	0	0	0	0	0	0	0	0	0	0
27	1	0	0	0	0	0	0	0	0	0	0	0	0	0	0	1	0	0	0	0
28	1	0	0	0	0	1	1	1	0	0	0	0	0	1	0	0	0	1	0	0
29	1	0	0	0	0	1	1	1	0	0	0	0	0	0	0	0	0	0	0	0
30	1	0	0	0	0	0	1	0	0	0	0	1	0	1	0	1	0	0	0	0
31	1	0	0	0	0	0	1	0	0	0	0	0	0	0	0	0	0	0	0	0
32	1	0	0	0	0	1	1	1	0	1	0	1	0	0	0	1	0	0	0	0
33	1	1	0	0	0	1	0	1	0	1	0	0	0	0	1	0	0	0	0	0
34	1	0	0	0	0	0	0	1	0	1	0	0	0	0	0	0	0	0	0	0
35	1	0	0	0	0	0	0	1	0	0	0	0	0	0	0	0	0	0	0	0
36	1	0	0	0	0	1	1	1	0	1	0	1	0	1	0	0	0	1	0	0
37	1	0	0	0	0	0	0	1	0	0	0	0	0	0	0	0	0	0	0	0
38	1	0	0	0	0	0	0	0	0	0	1	0	0	0	0	0	0	0	0	0
39	1	0	0	0	0	0	0	0	0	0	1	0	0	0	0	0	0	0	0	0
40	1	0	0	0	0	0	0	0	1	1	0	1	0	0	0	0	0	0	0	0
41	1	0	0	0	0	1	0	0	1	0	0	0	0	0	0	0	0	1	0	0
42	1	0	0	0	0	0	0	0	0	0	1	0	0	0	0	0	0	0	0	0
43	1	1	1	0	0	0	0	0	1	1	0	0	0	0	0	0	0	1	0	0
44	1	1	1	0	1	1	0	1	1	1	1	0	0	0	1	0	0	0	0	0
45	1	1	0	0	0	1	1	1	1	1	0	1	0	0	1	0	0	0	0	0
46	1	1	0	0	0	1	0	1	1	1	0	1	0	0	1	1	0	1	0	0
47	1	1	1	0	1	1	0	1	1	1	0	1	0	1	1	1	0	1	0	0
48	1	0	0	0	0	0	0	0	1	1	0	1	0	0	1	0	0	0	0	0
49	1	0	0	0	0	0	0	0	0	1	0	0	0	0	1	0	0	0	0	0
50	1	1	1	0	1	1	1	1	1	1	0	1	0	0	1	1	0	1	0	0
51	1	1	1	0	0	1	0	1	0	1	0	1	0	0	1	1	0	1	0	0
52	1	1	1	0	0	1	1	1	1	1	0	1	0	0	1	0	0	1	0	0
53	1	0	1	0	0	0	0	0	1	0	0	1	0	1	0	0	0	0	0	0
54	1	0	1	0	0	0	0	0	0	0	0	1	0	1	0	0	0	0	0	0
55	1	0	0	0	0	0	0	0	0	0	0	0	0	1	0	0	0	0	0	0
56	1	0	0	0	0	1	1	1	0	1	0	1	0	1	1	0	0	0	0	0
57	1	0	1	0	0	0	1	1	0	1	1	1	0	1	1	1	0	1	0	0
58	1	0	0	0	0	1	0	1	1	1	0	1	0	1	1	0	0	1	0	0
59	1	0	0	0	0	1	0	0	0	0	1	0	0	0	0	0	0	0	0	0
60	1	0	0	1	0	0	0	0	0	0	0	0	0	1	0	0	0	0	1	0
61	1	0	1	0	1	0	0	0	0	0	0	0	0	1	1	0	0	0	1	0
62	1	0	0	0	0	0	0	0	0	0	0	0	0	0	0	0	1	0	0	0
63	1	0	0	0	0	0	0	0	0	0	0	0	0	0	0	0	1	0	0	0
64	1	0	0	1	0	0	0	0	0	0	0	1	0	0	0	0	1	0	0	0
65	1	0	0	0	0	0	0	1	1	0	0	0	0	0	0	0	0	0	0	0
66	1	0	0	1	0	0	0	1	0	0	0	0	0	0	0	0	1	0	0	0
67	1	0	0	0	0	1	0	0	0	0	0	0	0	0	0	0	0	0	0	0
68	1	1	0	0	0	0	0	0	1	0	0	0	0	0	1	0	0	0	0	0
69	1	1	0	0	0	0	0	1	1	1	0	0	0	1	1	0	0	0	0	0
70	1	1	0	0	1	0	0	0	1	0	0	1	0	0	1	0	0	0	0	0
71	1	0	0	0	0	1	0	0	0	0	0	0	0	0	0	0	0	0	0	0
72	1	1	1	0	0	0	0	1	1	0	0	1	0	0	0	0	0	0	0	0
73	1	0	0	0	0	0	0	0	0	0	0	0	0	0	0	0	1	0	0	0
74	1	0	0	0	0	0	0	0	1	0	0	0	0	0	0	0	0	0	0	0
75	1	0	0	0	0	0	0	0	1	0	0	1	0	0	0	0	1	0	0	0
76	1	0	0	1	0	0	0	0	1	0	0	1	0	0	0	0	0	0	0	0
77	1	0	0	0	0	0	0	0	0	0	0	0	0	0	0	0	1	0	0	0
78	1	0	0	0	0	0	0	0	0	0	0	0	0	0	0	1	0	0	0	0
79	1	1	1	0	1	0	0	0	1	0	0	1	0	0	0	0	0	0	0	0
80	1	0	1	1	0	0	0	0	1	0	0	1	0	0	0	0	0	0	0	0
81	1	0	0	0	0	0	0	0	0	1	0	0	0	0	0	0	0	0	0	0
82	1	0	1	0	0	0	0	0	1	0	0	1	0	0	1	0	0	0	0	0
83	1	1	1	1	0	0	1	0	0	0	0	0	0	0	0	0	0	0	0	0
84	1	1	1	1	1	0	0	0	0	0	0	0	0	0	1	0	0	0	0	0
85	1	1	0	0	0	0	0	0	0	0	0	0	0	0	0	0	0	0	0	0
86	1	0	0	0	0	0	0	0	1	0	0	0	0	0	0	0	0	0	0	0
87	1	1	0	0	0	0	0	1	1	0	0	0	0	0	1	0	0	0	0	0
88	1	0	0	0	0	0	0	0	1	1	0	0	0	1	0	0	1	0	0	0
89	1	0	0	0	0	0	0	1	1	0	0	0	0	0	0	0	0	0	0	0
90	1	0	0	1	0	1	0	0	1	0	0	1	0	0	0	0	0	0	0	0
91	1	0	0	1	0	0	1	0	0	0	0	0	0	0	0	0	0	0	0	0
92	1	0	1	0	0	0	0	0	0	0	0	1	0	0	0	0	0	0	0	0
93	1	1	0	0	0	0	0	1	1	0	0	0	0	0	1	0	0	0	0	0
94	1	0	0	0	0	0	0	0	1	0	0	0	0	0	0	0	0	0	0	0
95	1	1	0	0	0	0	0	1	1	0	0	0	0	0	0	0	1	0	0	0
96	1	0	0	0	0	0	0	0	0	0	0	0	0	0	0	0	1	0	0	0
97	1	1	0	0	0	0	0	0	0	0	0	0	0	0	0	0	0	0	0	0
98	1	1	1	0	0	0	0	0	1	0	0	0	0	0	0	0	0	0	0	0
99	1	0	0	0	0	0	0	0	0	0	0	1	0	0	0	0	0	0	0	0
100	1	0	0	0	1	1	0	0	0	0	0	0	0	0	0	0	0	0	0	0
101	1	0	0	0	0	0	0	0	0	0	0	1	0	0	0	0	0	0	0	0
102	1	0	0	0	0	0	0	0	0	0	0	0	0	1	0	0	1	0	0	0
103	1	0	0	0	0	0	0	0	0	0	1	0	0	0	0	0	0	0	0	0
104	1	0	1	0	0	0	0	0	1	0	0	1	0	1	0	0	1	0	0	0
105	1	0	0	0	0	0	0	0	0	0	0	0	0	0	0	1	0	0	0	0
106	1	0	0	0	0	0	0	0	0	0	0	0	0	0	0	1	0	0	0	0
107	1	0	0	0	0	0	0	0	0	0	0	0	0	0	0	1	1	0	0	0
108	1	0	0	0	0	0	0	0	0	0	0	0	0	0	0	1	1	0	0	0
109	1	0	0	0	0	0	0	0	0	0	0	0	0	0	0	1	0	0	0	0
110	1	0	0	0	0	0	0	0	0	0	0	1	0	0	0	1	0	0	0	0
111	1	0	0	0	0	0	0	0	0	0	0	0	1	0	0	0	0	0	0	0
112	1	0	0	0	0	1	0	0	0	1	0	0	0	1	0	0	0	0	0	0
113	1	1	0	0	0	0	0	0	0	0	0	1	0	0	0	0	0	0	0	0
114	1	1	0	0	0	0	0	1	0	0	0	1	1	1	1	0	0	0	0	0
115	1	1	0	0	0	0	1	0	0	1	0	1	1	1	0	0	1	0	0	0
116	1	1	0	0	0	0	0	1	0	1	0	0	1	0	0	0	0	0	0	0
117	1	1	1	0	1	1	0	1	0	0	0	0	1	0	1	0	0	1	0	0
118	1	1	0	0	0	0	0	1	1	1	0	1	0	1	0	0	0	0	0	0
119	1	1	0	0	0	0	0	1	0	1	0	1	0	0	1	0	0	0	0	0
120	1	0	0	0	0	0	0	1	1	1	0	0	0	1	0	1	0	0	0	0
121	1	0	1	0	0	0	0	1	0	1	0	1	0	0	0	0	0	0	0	0
122	1	1	0	0	0	0	0	0	0	0	0	0	0	1	0	0	0	0	0	0
123	1	1	1	0	0	0	0	0	0	0	1	0	0	0	0	0	0	0	0	0
124	1	0	0	0	0	0	0	0	0	0	0	0	0	0	0	0	0	0	0	1
125	1	0	0	0	1	0	0	0	0	0	0	0	0	0	0	0	0	0	1	1
126	1	0	0	1	1	0	0	0	0	0	0	0	0	1	0	0	0	0	0	1
127	1	0	0	1	0	0	0	0	0	0	0	0	0	0	0	0	0	0	1	1
128	1	0	1	1	1	0	0	0	0	0	0	0	0	0	0	0	0	0	1	1
129	1	1	1	1	0	0	1	0	0	0	0	0	0	0	0	0	0	0	1	1
130	1	0	1	0	0	0	0	0	0	0	0	0	0	0	0	0	0	0	1	1
131	1	0	1	0	1	0	1	0	0	0	0	0	0	0	1	0	0	0	0	1
132	1	0	1	1	0	0	0	0	0	0	0	0	0	0	1	0	0	0	0	1
133	1	0	0	0	0	0	0	1	0	0	0	0	0	0	0	0	0	0	0	1
134	1	1	0	1	0	0	0	0	0	0	0	0	0	0	0	0	0	0	0	1
135	1	0	0	1	0	0	0	0	0	0	0	0	0	0	1	0	0	0	0	1
136	1	0	0	0	0	0	0	0	0	1	1	0	0	0	1	0	0	0	0	0
137	1	0	0	0	0	0	0	0	0	0	0	0	0	1	0	0	0	0	0	1
138	1	0	1	0	0	0	0	0	0	0	0	0	0	0	0	0	0	0	0	1
139	1	0	0	0	0	0	0	0	0	0	0	0	0	1	0	0	0	0	0	0
140	1	1	0	0	1	0	0	1	0	0	0	0	0	1	0	0	0	0	0	1
141	1	0	0	0	0	0	1	0	0	1	0	1	0	1	0	1	0	0	0	0
142	1	0	0	0	0	0	0	0	0	0	0	0	0	1	0	0	0	0	0	0
143	1	0	0	0	0	0	0	0	0	0	1	0	0	0	0	0	0	0	0	0
144	1	0	1	0	1	0	1	0	1	0	1	0	0	1	0	0	0	0	0	0
145	1	1	0	0	0	1	1	1	0	1	0	1	0	1	1	1	0	0	0	0
146	1	0	0	0	0	0	0	0	0	0	0	1	0	0	0	0	0	0	0	0
147	1	1	1	0	0	0	0	0	0	1	1	1	0	1	0	0	0	1	0	0
148	1	0	0	0	0	1	0	0	0	1	0	0	0	0	0	0	0	0	0	0
149	1	0	0	0	0	0	0	0	0	0	0	0	0	0	0	0	0	1	0	0
150	1	0	0	0	0	0	0	0	0	0	0	0	0	0	0	0	0	1	0	0
151	1	0	0	0	0	0	0	0	0	0	0	0	0	0	0	0	0	1	0	0
152	1	1	0	0	0	1	0	1	0	1	0	1	0	1	0	0	0	0	0	0

## Sheet: RLB
Sample	ALL	A	B	D	E	F	G	H	I	J	K	L	M	N	O	T	U	V	W
1	1	1	0	0	0	0	0	0	0	0	0	0	0	0	0	0	0	0	0
2	1	1	0	0	0	0	0	0	0	0	0	0	0	0	0	0	0	0	0
3	1	1	0	0	0	0	1	0	1	0	0	0	0	1	0	0	0	0	0
4	1	1	0	0	0	0	0	0	1	0	1	0	0	1	0	1	0	0	0
5	1	1	0	0	0	0	1	0	0	0	1	0	0	0	0	0	0	0	0
6	1	1	0	0	1	0	1	0	1	0	1	0	1	1	0	0	0	0	0
7	1	1	0	0	0	0	0	0	0	0	1	0	0	0	0	0	0	0	0
8	1	1	0	0	0	1	0	0	1	0	1	0	0	0	0	0	0	0	0
9	1	1	0	0	1	0	1	0	0	0	0	0	0	1	0	0	0	0	0
10	1	1	0	0	0	0	0	0	0	0	1	0	0	1	0	0	0	0	0
11	1	0	1	0	0	1	0	0	0	0	0	0	0	0	0	0	0	1	1
12	1	0	1	0	0	0	0	1	0	0	0	0	0	0	0	0	0	0	1
13	1	0	1	0	0	0	0	0	0	0	0	0	0	1	0	0	0	0	0
14	1	1	0	0	0	0	0	0	0	1	1	0	0	0	0	0	0	0	0
15	1	0	0	0	0	0	0	0	0	1	1	0	0	0	0	0	0	0	0
16	1	0	0	1	0	0	0	0	0	0	0	0	0	0	0	0	0	0	0
17	1	0	0	1	0	0	0	0	0	0	0	0	0	0	0	0	0	0	0
18	1	0	0	0	0	0	0	0	0	1	0	0	0	0	0	0	0	0	0
19	1	0	0	1	0	0	0	0	0	0	1	0	0	0	0	0	0	0	0
20	1	0	1	1	0	0	0	0	0	0	0	0	0	1	1	0	0	0	0
21	1	0	0	1	1	0	1	0	1	0	0	0	0	1	0	0	1	0	0
22	1	0	0	0	1	0	0	0	0	0	0	0	0	1	0	0	1	0	0
23	1	1	0	0	1	0	0	0	0	0	1	0	0	1	0	0	0	0	0
24	1	0	1	1	1	0	0	1	1	0	1	0	0	0	1	0	1	1	0
25	1	1	0	0	1	1	0	1	1	0	1	0	0	1	0	0	0	1	0
26	1	0	0	0	1	0	0	0	0	0	0	0	0	0	0	0	0	0	0
27	1	0	0	0	0	1	0	0	0	0	0	0	0	0	1	0	0	1	0
28	1	0	0	0	0	1	1	0	1	0	0	0	0	0	0	0	1	1	0
29	1	0	0	0	0	1	0	0	0	0	0	0	0	0	0	0	0	1	0
30	1	0	0	0	0	1	0	0	0	0	1	0	0	0	0	0	0	1	0
31	1	0	0	0	0	1	0	0	0	0	0	0	0	0	0	0	0	1	0
32	1	0	0	0	1	1	0	0	1	0	1	0	0	0	1	0	0	0	0
33	1	1	0	0	1	0	1	0	1	0	0	0	0	0	0	0	0	0	0
34	1	0	0	0	0	0	1	0	1	0	0	0	0	0	0	0	0	0	0
35	1	0	0	0	0	0	1	0	0	0	0	0	0	0	0	0	0	0	0
36	1	0	0	0	1	1	1	0	1	0	1	0	0	0	0	0	0	1	0
37	1	0	0	0	0	0	1	0	0	0	0	0	0	0	0	0	0	0	0
38	1	0	0	0	0	0	0	0	0	1	1	0	0	0	0	0	0	0	0
39	1	0	0	0	0	0	0	0	0	1	1	0	0	0	0	0	0	0	0
40	1	0	0	0	0	0	0	1	1	0	1	0	0	0	0	0	0	0	0
41	1	0	0	0	1	0	0	1	0	0	0	0	0	0	0	0	1	0	0
42	1	0	0	0	0	0	0	0	0	1	1	0	0	0	0	0	0	0	0
43	1	1	1	0	0	0	0	1	1	0	0	0	0	0	0	0	0	0	1
44	1	1	1	1	1	0	1	1	1	1	1	0	0	1	0	0	0	0	0
45	1	1	0	0	1	1	1	1	1	0	1	0	0	1	0	0	0	0	0
46	1	1	0	0	1	0	1	1	1	0	1	0	0	1	1	0	1	0	0
47	1	1	1	1	1	0	1	1	1	0	1	0	0	1	1	0	1	0	0
48	1	0	0	0	0	0	0	1	1	0	1	0	0	0	0	0	0	0	0
49	1	0	0	0	0	0	0	1	1	0	0	0	0	1	0	0	0	0	0
50	1	1	1	1	1	1	1	1	1	0	1	0	0	0	1	0	1	1	0
51	1	1	1	0	1	0	1	0	1	0	1	0	0	1	1	0	0	0	0
52	1	1	1	0	1	1	1	1	1	0	1	0	0	1	0	0	1	1	0
53	1	0	1	0	0	0	0	1	0	0	1	0	1	0	0	0	0	1	1
54	1	0	1	0	0	0	0	0	0	0	1	0	1	0	0	0	0	1	1
55	1	0	0	0	0	0	0	0	0	0	0	0	1	0	0	0	0	1	0
56	1	0	0	0	1	1	1	0	1	0	1	0	1	1	0	0	0	1	0
57	1	1	1	0	0	1	1	0	1	0	1	0	1	1	1	0	1	1	0
58	1	0	0	0	1	0	1	1	1	0	1	0	1	1	0	0	0	0	0
59	1	0	0	0	1	0	0	0	0	1	1	0	0	0	0	0	0	0	0
60	1	0	0	0	0	0	0	0	0	0	0	0	1	0	0	0	0	1	0
61	1	0	1	1	0	0	0	0	0	0	0	0	1	1	0	0	0	0	0
62	1	0	0	0	0	0	0	0	0	0	0	0	0	0	0	1	0	0	0
63	1	0	0	0	0	0	0	0	0	0	0	0	0	0	0	1	0	0	0
64	1	0	0	0	0	0	0	0	0	0	0	0	0	0	0	1	0	0	0
65	1	0	0	0	0	0	1	1	0	0	0	0	0	0	0	0	0	0	0
66	1	0	0	0	0	0	0	0	0	0	0	0	0	0	0	1	0	0	0
67	1	0	0	0	1	0	0	0	0	0	0	0	0	0	0	0	0	0	0
68	1	1	0	0	0	0	0	1	0	0	0	0	0	1	0	0	0	0	0
69	1	1	0	0	0	0	1	0	1	0	0	0	1	1	0	0	0	0	0
70	1	1	0	1	0	0	0	1	0	0	1	0	0	1	0	0	0	0	0
71	1	0	0	0	1	0	0	0	0	0	0	0	0	0	0	0	0	0	0
72	1	1	1	0	0	0	0	1	0	0	1	0	0	0	0	0	0	0	1
73	1	0	0	0	0	0	0	0	0	0	0	0	0	0	0	1	0	0	0
74	1	0	0	0	0	0	0	1	0	0	0	0	0	0	0	0	0	0	0
75	1	0	0	0	0	0	0	1	0	0	1	0	0	0	0	0	0	0	0
76	1	0	0	0	0	0	0	1	0	0	1	0	0	0	0	0	0	0	0
77	1	0	0	0	0	0	0	0	0	0	0	0	0	0	0	1	0	0	0
78	1	0	0	0	0	0	0	0	0	0	0	0	0	0	1	0	0	1	0
79	1	1	1	0	0	0	0	1	0	0	1	0	0	0	0	0	0	0	0
80	1	0	1	0	0	0	0	1	0	0	1	0	0	0	0	0	0	0	1
81	1	0	0	0	0	0	0	0	1	0	0	0	0	0	0	0	0	0	0
82	1	0	1	0	0	0	0	1	0	0	1	0	0	1	0	0	0	0	1
83	1	1	1	0	0	1	0	0	0	0	0	0	0	0	0	0	0	0	1
84	1	1	0	1	0	0	0	0	0	0	0	0	0	1	0	0	0	0	0
85	1	1	0	0	0	0	0	0	0	0	0	0	0	0	0	0	0	0	0
86	1	0	0	0	0	0	0	1	0	0	0	0	0	0	0	0	0	0	0
87	1	1	0	0	0	0	1	1	0	0	0	0	0	1	0	0	0	0	0
88	1	0	0	0	0	0	0	0	1	0	0	0	0	0	0	1	0	0	0
89	1	0	0	0	0	0	1	1	0	0	0	0	0	0	0	0	0	0	0
90	1	0	0	0	1	0	0	1	0	0	1	0	0	0	0	0	0	0	0
91	1	0	0	0	0	1	0	0	0	0	0	0	0	0	0	0	0	1	0
92	1	0	1	0	0	0	0	0	0	0	1	0	0	0	0	0	0	0	1
93	1	1	0	0	0	0	1	1	0	0	0	0	0	1	0	0	0	0	0
94	1	0	0	0	0	0	0	1	0	0	0	0	0	0	0	0	0	0	0
95	1	1	0	0	0	0	1	1	0	0	0	0	0	0	0	1	0	0	0
96	1	0	0	0	0	0	0	0	0	0	0	0	0	0	0	1	0	0	0
97	1	1	0	0	0	0	0	0	0	0	0	0	0	0	0	0	0	0	0
98	1	1	0	0	0	0	0	1	0	0	0	0	0	0	0	0	0	0	0
99	1	0	0	0	0	0	0	0	0	0	1	0	0	0	0	0	0	0	0
100	1	0	0	1	1	0	0	0	0	0	0	0	0	0	0	0	0	0	0
101	1	0	1	0	0	0	0	0	0	0	1	0	0	0	0	0	0	0	0
102	1	0	0	0	0	0	0	0	0	0	0	0	1	0	0	1	0	1	0
103	1	0	0	0	0	0	0	0	0	1	1	0	0	0	0	0	0	0	0
104	1	0	1	0	0	0	0	1	0	0	1	0	1	0	0	1	0	1	0
105	1	0	0	0	0	0	0	0	0	0	0	0	0	0	1	0	0	1	0
106	1	0	0	0	0	0	0	0	0	0	0	0	0	0	1	0	0	1	0
107	1	0	0	0	0	0	0	0	0	0	0	0	0	0	1	1	0	1	0
108	1	0	0	0	0	0	0	0	0	0	0	0	0	0	1	1	0	1	0
109	1	0	0	0	0	0	0	0	0	0	0	0	0	0	1	0	0	1	0
110	1	0	0	0	0	0	0	0	0	0	1	0	0	0	1	0	0	1	0
111	1	0	0	0	0	0	0	0	0	0	0	1	0	0	0	0	0	0	0
112	1	0	0	0	0	0	0	0	1	0	0	0	0	0	0	0	0	0	0
113	1	1	0	0	0	0	0	0	0	0	1	0	0	0	0	0	0	0	0
114	1	1	0	0	0	0	0	0	0	0	1	1	1	1	0	0	0	0	0
115	1	1	0	0	0	0	0	0	1	0	1	1	0	0	0	1	0	0	0
116	1	1	0	0	0	0	1	0	1	0	0	1	0	0	0	0	0	0	0
117	1	1	1	1	1	0	1	0	0	0	0	1	0	1	0	0	1	0	0
118	1	0	0	0	0	0	0	0	1	0	0	0	0	0	0	0	0	0	0
119	1	1	0	0	0	0	0	0	1	0	0	0	0	0	0	0	0	0	0
120	1	0	0	0	0	0	1	1	1	0	0	0	1	0	1	0	0	0	0
121	1	0	1	0	0	0	0	0	1	0	1	0	0	0	0	0	0	0	1
122	1	1	0	0	0	0	0	0	0	0	0	0	0	0	0	0	0	0	0
123	1	1	1	0	0	0	0	0	0	1	0	0	0	0	0	0	0	0	0
124	1	0	0	0	0	0	0	0	0	0	0	0	0	0	0	0	0	0	1
125	1	0	0	1	0	0	0	0	0	0	0	0	0	0	0	0	0	0	1
126	1	0	0	1	0	0	0	0	0	0	0	0	0	0	0	0	0	0	1
127	1	0	0	0	0	0	0	0	0	0	0	0	0	0	0	0	0	1	1
128	1	0	1	1	0	0	0	0	0	0	0	0	0	0	0	0	0	0	1
129	1	1	1	0	1	1	0	0	0	0	0	0	0	0	0	0	0	1	1
130	1	0	0	0	0	0	0	0	0	0	0	0	0	0	0	0	0	1	1
131	1	0	1	1	1	1	0	0	0	0	0	0	0	1	0	0	0	1	1
132	1	0	1	0	0	0	0	0	0	0	0	0	0	1	0	0	0	0	1
133	1	0	0	0	0	0	0	0	0	0	0	0	0	0	0	0	0	0	1
134	1	1	0	0	0	0	0	0	0	0	0	0	0	0	0	0	0	0	1
135	1	0	0	0	0	0	0	0	0	0	0	0	0	1	0	0	0	0	1
136	1	0	0	0	0	0	0	0	1	1	1	0	0	1	0	0	0	0	0
137	1	0	0	0	0	0	0	0	0	0	0	0	1	0	0	0	0	0	0
138	1	0	0	0	0	0	0	1	0	0	0	0	1	0	0	0	0	1	1
139	1	0	0	0	0	0	0	0	0	0	0	0	1	0	0	0	0	0	0
140	1	1	0	1	0	0	1	0	0	0	0	0	1	0	0	0	0	0	0
141	1	0	0	0	0	1	0	0	1	0	1	0	1	0	1	0	0	1	0
142	1	0	0	0	0	0	0	0	0	0	0	0	1	0	0	0	0	0	0
143	1	0	0	0	0	0	0	0	0	1	1	0	0	0	0	0	0	0	0
144	1	0	1	1	0	1	0	0	0	1	1	0	0	0	0	0	0	0	0
145	1	0	0	0	1	0	0	0	0	0	0	0	1	1	1	0	0	0	0
146	1	0	0	0	0	0	0	0	0	0	1	0	0	0	0	0	0	0	0
147	1	1	1	0	0	0	0	0	1	1	1	0	1	0	0	0	1	0	0
148	1	0	0	0	1	0	0	0	0	0	0	0	0	0	0	0	0	0	0
149	1	0	0	0	0	0	0	0	0	0	0	0	0	0	0	0	1	0	0
150	1	0	0	0	0	0	0	0	0	0	0	0	0	0	0	0	1	0	0
151	1	0	0	0	0	0	0	0	0	0	0	0	0	0	0	0	1	0	0
152	1	0	0	0	0	0	0	0	1	0	1	0	0	0	0	0	0	0	0

## Sheet: LOG and RLB
	LOG																				RLB
Sample	ALL	A	B	C	D	E	F	G	H	I	J	K	L	M	N	O	T	U	V	W	ALL	A	B	D	E	F	G	H	I	J	K	L	M	N	O	T	U	V	W
1	1	1	0	0	0	0	0	0	0	0	0	0	0	0	0	0	0	0	0	0	1	1	0	0	0	0	0	0	0	0	0	0	0	0	0	0	0	0	0
2	1	1	0	0	0	0	0	0	0	0	0	0	0	0	0	0	0	0	0	0	1	1	0	0	0	0	0	0	0	0	0	0	0	0	0	0	0	0	0
3	1	1	0	0	0	0	0	1	0	1	0	0	0	0	1	0	0	0	0	0	1	1	0	0	0	0	1	0	1	0	0	0	0	1	0	0	0	0	0
4	1	1	0	0	0	0	0	0	0	1	0	1	0	0	1	0	1	0	0	0	1	1	0	0	0	0	0	0	1	0	1	0	0	1	0	1	0	0	0
5	1	1	0	0	0	0	0	1	1	0	0	1	0	0	1	0	0	0	0	0	1	1	0	0	0	0	1	0	0	0	1	0	0	0	0	0	0	0	0
6	1	1	0	0	0	1	0	1	0	1	0	1	0	1	1	0	0	0	0	0	1	1	0	0	1	0	1	0	1	0	1	0	1	1	0	0	0	0	0
7	1	1	0	0	0	0	0	0	0	0	0	1	0	0	0	0	0	0	0	0	1	1	0	0	0	0	0	0	0	0	1	0	0	0	0	0	0	0	0
8	1	1	0	0	0	1	1	1	0	1	0	1	0	0	0	0	0	0	0	0	1	1	0	0	0	1	0	0	1	0	1	0	0	0	0	0	0	0	0
9	1	1	0	0	0	1	0	1	0	0	0	0	0	0	1	0	0	0	0	0	1	1	0	0	1	0	1	0	0	0	0	0	0	1	0	0	0	0	0
10	1	1	0	0	0	0	0	0	0	0	0	1	0	0	1	0	0	0	0	0	1	1	0	0	0	0	0	0	0	0	1	0	0	1	0	0	0	0	0
11	1	0	1	0	0	0	1	0	0	0	0	0	0	0	0	0	0	0	0	0	1	0	1	0	0	1	0	0	0	0	0	0	0	0	0	0	0	1	1
12	1	0	1	0	0	0	0	0	1	0	0	0	0	0	0	0	0	0	0	0	1	0	1	0	0	0	0	1	0	0	0	0	0	0	0	0	0	0	1
13	1	0	1	0	0	0	0	1	0	0	0	0	0	1	1	0	0	0	0	0	1	0	1	0	0	0	0	0	0	0	0	0	0	1	0	0	0	0	0
14	1	1	0	1	0	0	0	0	1	0	1	0	0	0	0	0	0	0	1	0	1	1	0	0	0	0	0	0	0	1	1	0	0	0	0	0	0	0	0
15	1	0	0	0	0	0	0	0	0	0	1	0	0	0	0	0	0	0	0	0	1	0	0	0	0	0	0	0	0	1	1	0	0	0	0	0	0	0	0
16	1	0	0	0	1	0	0	0	0	0	0	0	0	0	0	0	0	0	0	0	1	0	0	1	0	0	0	0	0	0	0	0	0	0	0	0	0	0	0
17	1	0	0	0	1	0	0	0	0	0	0	0	0	0	0	0	0	1	0	0	1	0	0	1	0	0	0	0	0	0	0	0	0	0	0	0	0	0	0
18	1	0	0	0	0	0	0	0	0	0	1	0	0	0	0	0	0	0	0	0	1	0	0	0	0	0	0	0	0	1	0	0	0	0	0	0	0	0	0
19	1	0	0	0	1	0	0	0	0	0	0	1	0	0	0	0	0	0	0	0	1	0	0	1	0	0	0	0	0	0	1	0	0	0	0	0	0	0	0
20	1	0	1	0	1	0	0	0	0	0	0	0	0	0	1	1	0	0	0	0	1	0	1	1	0	0	0	0	0	0	0	0	0	1	1	0	0	0	0
21	1	0	0	0	1	1	0	1	0	1	0	0	0	0	1	0	0	1	0	0	1	0	0	1	1	0	1	0	1	0	0	0	0	1	0	0	1	0	0
22	1	0	0	0	0	1	0	0	0	0	0	0	0	0	1	0	0	1	0	0	1	0	0	0	1	0	0	0	0	0	0	0	0	1	0	0	1	0	0
23	1	1	0	0	0	1	0	1	0	0	0	1	0	1	1	0	0	0	0	0	1	1	0	0	1	0	0	0	0	0	1	0	0	1	0	0	0	0	0
24	1	0	1	0	1	1	0	1	1	1	0	1	0	1	0	1	0	1	0	0	1	0	1	1	1	0	0	1	1	0	1	0	0	0	1	0	1	1	0
25	1	0	0	0	0	1	1	1	1	1	0	1	0	0	1	0	0	0	0	0	1	1	0	0	1	1	0	1	1	0	1	0	0	1	0	0	0	1	0
26	1	0	0	0	0	1	0	0	0	0	0	0	0	0	0	0	0	0	0	0	1	0	0	0	1	0	0	0	0	0	0	0	0	0	0	0	0	0	0
27	1	0	0	0	0	0	0	0	0	0	0	0	0	0	0	1	0	0	0	0	1	0	0	0	0	1	0	0	0	0	0	0	0	0	1	0	0	1	0
28	1	0	0	0	0	1	1	1	0	0	0	0	0	1	0	0	0	1	0	0	1	0	0	0	0	1	1	0	1	0	0	0	0	0	0	0	1	1	0
29	1	0	0	0	0	1	1	1	0	0	0	0	0	0	0	0	0	0	0	0	1	0	0	0	0	1	0	0	0	0	0	0	0	0	0	0	0	1	0
30	1	0	0	0	0	0	1	0	0	0	0	1	0	1	0	1	0	0	0	0	1	0	0	0	0	1	0	0	0	0	1	0	0	0	0	0	0	1	0
31	1	0	0	0	0	0	1	0	0	0	0	0	0	0	0	0	0	0	0	0	1	0	0	0	0	1	0	0	0	0	0	0	0	0	0	0	0	1	0
32	1	0	0	0	0	1	1	1	0	1	0	1	0	0	0	1	0	0	0	0	1	0	0	0	1	1	0	0	1	0	1	0	0	0	1	0	0	0	0
33	1	1	0	0	0	1	0	1	0	1	0	0	0	0	1	0	0	0	0	0	1	1	0	0	1	0	1	0	1	0	0	0	0	0	0	0	0	0	0
34	1	0	0	0	0	0	0	1	0	1	0	0	0	0	0	0	0	0	0	0	1	0	0	0	0	0	1	0	1	0	0	0	0	0	0	0	0	0	0
35	1	0	0	0	0	0	0	1	0	0	0	0	0	0	0	0	0	0	0	0	1	0	0	0	0	0	1	0	0	0	0	0	0	0	0	0	0	0	0
36	1	0	0	0	0	1	1	1	0	1	0	1	0	1	0	0	0	1	0	0	1	0	0	0	1	1	1	0	1	0	1	0	0	0	0	0	0	1	0
37	1	0	0	0	0	0	0	1	0	0	0	0	0	0	0	0	0	0	0	0	1	0	0	0	0	0	1	0	0	0	0	0	0	0	0	0	0	0	0
38	1	0	0	0	0	0	0	0	0	0	1	0	0	0	0	0	0	0	0	0	1	0	0	0	0	0	0	0	0	1	1	0	0	0	0	0	0	0	0
39	1	0	0	0	0	0	0	0	0	0	1	0	0	0	0	0	0	0	0	0	1	0	0	0	0	0	0	0	0	1	1	0	0	0	0	0	0	0	0
40	1	0	0	0	0	0	0	0	1	1	0	1	0	0	0	0	0	0	0	0	1	0	0	0	0	0	0	1	1	0	1	0	0	0	0	0	0	0	0
41	1	0	0	0	0	1	0	0	1	0	0	0	0	0	0	0	0	1	0	0	1	0	0	0	1	0	0	1	0	0	0	0	0	0	0	0	1	0	0
42	1	0	0	0	0	0	0	0	0	0	1	0	0	0	0	0	0	0	0	0	1	0	0	0	0	0	0	0	0	1	1	0	0	0	0	0	0	0	0
43	1	1	1	0	0	0	0	0	1	1	0	0	0	0	0	0	0	1	0	0	1	1	1	0	0	0	0	1	1	0	0	0	0	0	0	0	0	0	1
44	1	1	1	0	1	1	0	1	1	1	1	0	0	0	1	0	0	0	0	0	1	1	1	1	1	0	1	1	1	1	1	0	0	1	0	0	0	0	0
45	1	1	0	0	0	1	1	1	1	1	0	1	0	0	1	0	0	0	0	0	1	1	0	0	1	1	1	1	1	0	1	0	0	1	0	0	0	0	0
46	1	1	0	0	0	1	0	1	1	1	0	1	0	0	1	1	0	1	0	0	1	1	0	0	1	0	1	1	1	0	1	0	0	1	1	0	1	0	0
47	1	1	1	0	1	1	0	1	1	1	0	1	0	1	1	1	0	1	0	0	1	1	1	1	1	0	1	1	1	0	1	0	0	1	1	0	1	0	0
48	1	0	0	0	0	0	0	0	1	1	0	1	0	0	1	0	0	0	0	0	1	0	0	0	0	0	0	1	1	0	1	0	0	0	0	0	0	0	0
49	1	0	0	0	0	0	0	0	0	1	0	0	0	0	1	0	0	0	0	0	1	0	0	0	0	0	0	1	1	0	0	0	0	1	0	0	0	0	0
50	1	1	1	0	1	1	1	1	1	1	0	1	0	0	1	1	0	1	0	0	1	1	1	1	1	1	1	1	1	0	1	0	0	0	1	0	1	1	0
51	1	1	1	0	0	1	0	1	0	1	0	1	0	0	1	1	0	1	0	0	1	1	1	0	1	0	1	0	1	0	1	0	0	1	1	0	0	0	0
52	1	1	1	0	0	1	1	1	1	1	0	1	0	0	1	0	0	1	0	0	1	1	1	0	1	1	1	1	1	0	1	0	0	1	0	0	1	1	0
53	1	0	1	0	0	0	0	0	1	0	0	1	0	1	0	0	0	0	0	0	1	0	1	0	0	0	0	1	0	0	1	0	1	0	0	0	0	1	1
54	1	0	1	0	0	0	0	0	0	0	0	1	0	1	0	0	0	0	0	0	1	0	1	0	0	0	0	0	0	0	1	0	1	0	0	0	0	1	1
55	1	0	0	0	0	0	0	0	0	0	0	0	0	1	0	0	0	0	0	0	1	0	0	0	0	0	0	0	0	0	0	0	1	0	0	0	0	1	0
56	1	0	0	0	0	1	1	1	0	1	0	1	0	1	1	0	0	0	0	0	1	0	0	0	1	1	1	0	1	0	1	0	1	1	0	0	0	1	0
57	1	0	1	0	0	0	1	1	0	1	1	1	0	1	1	1	0	1	0	0	1	1	1	0	0	1	1	0	1	0	1	0	1	1	1	0	1	1	0
58	1	0	0	0	0	1	0	1	1	1	0	1	0	1	1	0	0	1	0	0	1	0	0	0	1	0	1	1	1	0	1	0	1	1	0	0	0	0	0
59	1	0	0	0	0	1	0	0	0	0	1	0	0	0	0	0	0	0	0	0	1	0	0	0	1	0	0	0	0	1	1	0	0	0	0	0	0	0	0
60	1	0	0	1	0	0	0	0	0	0	0	0	0	1	0	0	0	0	1	0	1	0	0	0	0	0	0	0	0	0	0	0	1	0	0	0	0	1	0
61	1	0	1	0	1	0	0	0	0	0	0	0	0	1	1	0	0	0	1	0	1	0	1	1	0	0	0	0	0	0	0	0	1	1	0	0	0	0	0
62	1	0	0	0	0	0	0	0	0	0	0	0	0	0	0	0	1	0	0	0	1	0	0	0	0	0	0	0	0	0	0	0	0	0	0	1	0	0	0
63	1	0	0	0	0	0	0	0	0	0	0	0	0	0	0	0	1	0	0	0	1	0	0	0	0	0	0	0	0	0	0	0	0	0	0	1	0	0	0
64	1	0	0	1	0	0	0	0	0	0	0	1	0	0	0	0	1	0	0	0	1	0	0	0	0	0	0	0	0	0	0	0	0	0	0	1	0	0	0
65	1	0	0	0	0	0	0	1	1	0	0	0	0	0	0	0	0	0	0	0	1	0	0	0	0	0	1	1	0	0	0	0	0	0	0	0	0	0	0
66	1	0	0	1	0	0	0	1	0	0	0	0	0	0	0	0	1	0	0	0	1	0	0	0	0	0	0	0	0	0	0	0	0	0	0	1	0	0	0
67	1	0	0	0	0	1	0	0	0	0	0	0	0	0	0	0	0	0	0	0	1	0	0	0	1	0	0	0	0	0	0	0	0	0	0	0	0	0	0
68	1	1	0	0	0	0	0	0	1	0	0	0	0	0	1	0	0	0	0	0	1	1	0	0	0	0	0	1	0	0	0	0	0	1	0	0	0	0	0
69	1	1	0	0	0	0	0	1	1	1	0	0	0	1	1	0	0	0	0	0	1	1	0	0	0	0	1	0	1	0	0	0	1	1	0	0	0	0	0
70	1	1	0	0	1	0	0	0	1	0	0	1	0	0	1	0	0	0	0	0	1	1	0	1	0	0	0	1	0	0	1	0	0	1	0	0	0	0	0
71	1	0	0	0	0	1	0	0	0	0	0	0	0	0	0	0	0	0	0	0	1	0	0	0	1	0	0	0	0	0	0	0	0	0	0	0	0	0	0
72	1	1	1	0	0	0	0	1	1	0	0	1	0	0	0	0	0	0	0	0	1	1	1	0	0	0	0	1	0	0	1	0	0	0	0	0	0	0	1
73	1	0	0	0	0	0	0	0	0	0	0	0	0	0	0	0	1	0	0	0	1	0	0	0	0	0	0	0	0	0	0	0	0	0	0	1	0	0	0
74	1	0	0	0	0	0	0	0	1	0	0	0	0	0	0	0	0	0	0	0	1	0	0	0	0	0	0	1	0	0	0	0	0	0	0	0	0	0	0
75	1	0	0	0	0	0	0	0	1	0	0	1	0	0	0	0	1	0	0	0	1	0	0	0	0	0	0	1	0	0	1	0	0	0	0	0	0	0	0
76	1	0	0	1	0	0	0	0	1	0	0	1	0	0	0	0	0	0	0	0	1	0	0	0	0	0	0	1	0	0	1	0	0	0	0	0	0	0	0
77	1	0	0	0	0	0	0	0	0	0	0	0	0	0	0	0	1	0	0	0	1	0	0	0	0	0	0	0	0	0	0	0	0	0	0	1	0	0	0
78	1	0	0	0	0	0	0	0	0	0	0	0	0	0	0	1	0	0	0	0	1	0	0	0	0	0	0	0	0	0	0	0	0	0	1	0	0	1	0
79	1	1	1	0	1	0	0	0	1	0	0	1	0	0	0	0	0	0	0	0	1	1	1	0	0	0	0	1	0	0	1	0	0	0	0	0	0	0	0
80	1	0	1	1	0	0	0	0	1	0	0	1	0	0	0	0	0	0	0	0	1	0	1	0	0	0	0	1	0	0	1	0	0	0	0	0	0	0	1
81	1	0	0	0	0	0	0	0	0	1	0	0	0	0	0	0	0	0	0	0	1	0	0	0	0	0	0	0	1	0	0	0	0	0	0	0	0	0	0
82	1	0	1	0	0	0	0	0	1	0	0	1	0	0	1	0	0	0	0	0	1	0	1	0	0	0	0	1	0	0	1	0	0	1	0	0	0	0	1
83	1	1	1	1	0	0	1	0	0	0	0	0	0	0	0	0	0	0	0	0	1	1	1	0	0	1	0	0	0	0	0	0	0	0	0	0	0	0	1
84	1	1	1	1	1	0	0	0	0	0	0	0	0	0	1	0	0	0	0	0	1	1	0	1	0	0	0	0	0	0	0	0	0	1	0	0	0	0	0
85	1	1	0	0	0	0	0	0	0	0	0	0	0	0	0	0	0	0	0	0	1	1	0	0	0	0	0	0	0	0	0	0	0	0	0	0	0	0	0
86	1	0	0	0	0	0	0	0	1	0	0	0	0	0	0	0	0	0	0	0	1	0	0	0	0	0	0	1	0	0	0	0	0	0	0	0	0	0	0
87	1	1	0	0	0	0	0	1	1	0	0	0	0	0	1	0	0	0	0	0	1	1	0	0	0	0	1	1	0	0	0	0	0	1	0	0	0	0	0
88	1	0	0	0	0	0	0	0	1	1	0	0	0	1	0	0	1	0	0	0	1	0	0	0	0	0	0	0	1	0	0	0	0	0	0	1	0	0	0
89	1	0	0	0	0	0	0	1	1	0	0	0	0	0	0	0	0	0	0	0	1	0	0	0	0	0	1	1	0	0	0	0	0	0	0	0	0	0	0
90	1	0	0	1	0	1	0	0	1	0	0	1	0	0	0	0	0	0	0	0	1	0	0	0	1	0	0	1	0	0	1	0	0	0	0	0	0	0	0
91	1	0	0	1	0	0	1	0	0	0	0	0	0	0	0	0	0	0	0	0	1	0	0	0	0	1	0	0	0	0	0	0	0	0	0	0	0	1	0
92	1	0	1	0	0	0	0	0	0	0	0	1	0	0	0	0	0	0	0	0	1	0	1	0	0	0	0	0	0	0	1	0	0	0	0	0	0	0	1
93	1	1	0	0	0	0	0	1	1	0	0	0	0	0	1	0	0	0	0	0	1	1	0	0	0	0	1	1	0	0	0	0	0	1	0	0	0	0	0
94	1	0	0	0	0	0	0	0	1	0	0	0	0	0	0	0	0	0	0	0	1	0	0	0	0	0	0	1	0	0	0	0	0	0	0	0	0	0	0
95	1	1	0	0	0	0	0	1	1	0	0	0	0	0	0	0	1	0	0	0	1	1	0	0	0	0	1	1	0	0	0	0	0	0	0	1	0	0	0
96	1	0	0	0	0	0	0	0	0	0	0	0	0	0	0	0	1	0	0	0	1	0	0	0	0	0	0	0	0	0	0	0	0	0	0	1	0	0	0
97	1	1	0	0	0	0	0	0	0	0	0	0	0	0	0	0	0	0	0	0	1	1	0	0	0	0	0	0	0	0	0	0	0	0	0	0	0	0	0
98	1	1	1	0	0	0	0	0	1	0	0	0	0	0	0	0	0	0	0	0	1	1	0	0	0	0	0	1	0	0	0	0	0	0	0	0	0	0	0
99	1	0	0	0	0	0	0	0	0	0	0	1	0	0	0	0	0	0	0	0	1	0	0	0	0	0	0	0	0	0	1	0	0	0	0	0	0	0	0
100	1	0	0	0	1	1	0	0	0	0	0	0	0	0	0	0	0	0	0	0	1	0	0	1	1	0	0	0	0	0	0	0	0	0	0	0	0	0	0
101	1	0	0	0	0	0	0	0	0	0	0	1	0	0	0	0	0	0	0	0	1	0	1	0	0	0	0	0	0	0	1	0	0	0	0	0	0	0	0
102	1	0	0	0	0	0	0	0	0	0	0	0	0	1	0	0	1	0	0	0	1	0	0	0	0	0	0	0	0	0	0	0	1	0	0	1	0	1	0
103	1	0	0	0	0	0	0	0	0	0	1	0	0	0	0	0	0	0	0	0	1	0	0	0	0	0	0	0	0	1	1	0	0	0	0	0	0	0	0
104	1	0	1	0	0	0	0	0	1	0	0	1	0	1	0	0	1	0	0	0	1	0	1	0	0	0	0	1	0	0	1	0	1	0	0	1	0	1	0
105	1	0	0	0	0	0	0	0	0	0	0	0	0	0	0	1	0	0	0	0	1	0	0	0	0	0	0	0	0	0	0	0	0	0	1	0	0	1	0
106	1	0	0	0	0	0	0	0	0	0	0	0	0	0	0	1	0	0	0	0	1	0	0	0	0	0	0	0	0	0	0	0	0	0	1	0	0	1	0
107	1	0	0	0	0	0	0	0	0	0	0	0	0	0	0	1	1	0	0	0	1	0	0	0	0	0	0	0	0	0	0	0	0	0	1	1	0	1	0
108	1	0	0	0	0	0	0	0	0	0	0	0	0	0	0	1	1	0	0	0	1	0	0	0	0	0	0	0	0	0	0	0	0	0	1	1	0	1	0
109	1	0	0	0	0	0	0	0	0	0	0	0	0	0	0	1	0	0	0	0	1	0	0	0	0	0	0	0	0	0	0	0	0	0	1	0	0	1	0
110	1	0	0	0	0	0	0	0	0	0	0	1	0	0	0	1	0	0	0	0	1	0	0	0	0	0	0	0	0	0	1	0	0	0	1	0	0	1	0
111	1	0	0	0	0	0	0	0	0	0	0	0	1	0	0	0	0	0	0	0	1	0	0	0	0	0	0	0	0	0	0	1	0	0	0	0	0	0	0
112	1	0	0	0	0	1	0	0	0	1	0	0	0	1	0	0	0	0	0	0	1	0	0	0	0	0	0	0	1	0	0	0	0	0	0	0	0	0	0
113	1	1	0	0	0	0	0	0	0	0	0	1	0	0	0	0	0	0	0	0	1	1	0	0	0	0	0	0	0	0	1	0	0	0	0	0	0	0	0
114	1	1	0	0	0	0	0	1	0	0	0	1	1	1	1	0	0	0	0	0	1	1	0	0	0	0	0	0	0	0	1	1	1	1	0	0	0	0	0
115	1	1	0	0	0	0	1	0	0	1	0	1	1	1	0	0	1	0	0	0	1	1	0	0	0	0	0	0	1	0	1	1	0	0	0	1	0	0	0
116	1	1	0	0	0	0	0	1	0	1	0	0	1	0	0	0	0	0	0	0	1	1	0	0	0	0	1	0	1	0	0	1	0	0	0	0	0	0	0
117	1	1	1	0	1	1	0	1	0	0	0	0	1	0	1	0	0	1	0	0	1	1	1	1	1	0	1	0	0	0	0	1	0	1	0	0	1	0	0
118	1	1	0	0	0	0	0	1	1	1	0	1	0	1	0	0	0	0	0	0	1	0	0	0	0	0	0	0	1	0	0	0	0	0	0	0	0	0	0
119	1	1	0	0	0	0	0	1	0	1	0	1	0	0	1	0	0	0	0	0	1	1	0	0	0	0	0	0	1	0	0	0	0	0	0	0	0	0	0
120	1	0	0	0	0	0	0	1	1	1	0	0	0	1	0	1	0	0	0	0	1	0	0	0	0	0	1	1	1	0	0	0	1	0	1	0	0	0	0
121	1	0	1	0	0	0	0	1	0	1	0	1	0	0	0	0	0	0	0	0	1	0	1	0	0	0	0	0	1	0	1	0	0	0	0	0	0	0	1
122	1	1	0	0	0	0	0	0	0	0	0	0	0	1	0	0	0	0	0	0	1	1	0	0	0	0	0	0	0	0	0	0	0	0	0	0	0	0	0
123	1	1	1	0	0	0	0	0	0	0	1	0	0	0	0	0	0	0	0	0	1	1	1	0	0	0	0	0	0	1	0	0	0	0	0	0	0	0	0
124	1	0	0	0	0	0	0	0	0	0	0	0	0	0	0	0	0	0	0	1	1	0	0	0	0	0	0	0	0	0	0	0	0	0	0	0	0	0	1
125	1	0	0	0	1	0	0	0	0	0	0	0	0	0	0	0	0	0	1	1	1	0	0	1	0	0	0	0	0	0	0	0	0	0	0	0	0	0	1
126	1	0	0	1	1	0	0	0	0	0	0	0	0	1	0	0	0	0	0	1	1	0	0	1	0	0	0	0	0	0	0	0	0	0	0	0	0	0	1
127	1	0	0	1	0	0	0	0	0	0	0	0	0	0	0	0	0	0	1	1	1	0	0	0	0	0	0	0	0	0	0	0	0	0	0	0	0	1	1
128	1	0	1	1	1	0	0	0	0	0	0	0	0	0	0	0	0	0	1	1	1	0	1	1	0	0	0	0	0	0	0	0	0	0	0	0	0	0	1
129	1	1	1	1	0	0	1	0	0	0	0	0	0	0	0	0	0	0	1	1	1	1	1	0	1	1	0	0	0	0	0	0	0	0	0	0	0	1	1
130	1	0	1	0	0	0	0	0	0	0	0	0	0	0	0	0	0	0	1	1	1	0	0	0	0	0	0	0	0	0	0	0	0	0	0	0	0	1	1
131	1	0	1	0	1	0	1	0	0	0	0	0	0	0	1	0	0	0	0	1	1	0	1	1	1	1	0	0	0	0	0	0	0	1	0	0	0	1	1
132	1	0	1	1	0	0	0	0	0	0	0	0	0	0	1	0	0	0	0	1	1	0	1	0	0	0	0	0	0	0	0	0	0	1	0	0	0	0	1
133	1	0	0	0	0	0	0	1	0	0	0	0	0	0	0	0	0	0	0	1	1	0	0	0	0	0	0	0	0	0	0	0	0	0	0	0	0	0	1
134	1	1	0	1	0	0	0	0	0	0	0	0	0	0	0	0	0	0	0	1	1	1	0	0	0	0	0	0	0	0	0	0	0	0	0	0	0	0	1
135	1	0	0	1	0	0	0	0	0	0	0	0	0	0	1	0	0	0	0	1	1	0	0	0	0	0	0	0	0	0	0	0	0	1	0	0	0	0	1
136	1	0	0	0	0	0	0	0	0	1	1	0	0	0	1	0	0	0	0	0	1	0	0	0	0	0	0	0	1	1	1	0	0	1	0	0	0	0	0
137	1	0	0	0	0	0	0	0	0	0	0	0	0	1	0	0	0	0	0	1	1	0	0	0	0	0	0	0	0	0	0	0	1	0	0	0	0	0	0
138	1	0	1	0	0	0	0	0	0	0	0	0	0	0	0	0	0	0	0	1	1	0	0	0	0	0	0	1	0	0	0	0	1	0	0	0	0	1	1
139	1	0	0	0	0	0	0	0	0	0	0	0	0	1	0	0	0	0	0	0	1	0	0	0	0	0	0	0	0	0	0	0	1	0	0	0	0	0	0
140	1	1	0	0	1	0	0	1	0	0	0	0	0	1	0	0	0	0	0	1	1	1	0	1	0	0	1	0	0	0	0	0	1	0	0	0	0	0	0
141	1	0	0	0	0	0	1	0	0	1	0	1	0	1	0	1	0	0	0	0	1	0	0	0	0	1	0	0	1	0	1	0	1	0	1	0	0	1	0
142	1	0	0	0	0	0	0	0	0	0	0	0	0	1	0	0	0	0	0	0	1	0	0	0	0	0	0	0	0	0	0	0	1	0	0	0	0	0	0
143	1	0	0	0	0	0	0	0	0	0	1	0	0	0	0	0	0	0	0	0	1	0	0	0	0	0	0	0	0	1	1	0	0	0	0	0	0	0	0
144	1	0	1	0	1	0	1	0	1	0	1	0	0	1	0	0	0	0	0	0	1	0	1	1	0	1	0	0	0	1	1	0	0	0	0	0	0	0	0
145	1	1	0	0	0	1	1	1	0	1	0	1	0	1	1	1	0	0	0	0	1	0	0	0	1	0	0	0	0	0	0	0	1	1	1	0	0	0	0
146	1	0	0	0	0	0	0	0	0	0	0	1	0	0	0	0	0	0	0	0	1	0	0	0	0	0	0	0	0	0	1	0	0	0	0	0	0	0	0
147	1	1	1	0	0	0	0	0	0	1	1	1	0	1	0	0	0	1	0	0	1	1	1	0	0	0	0	0	1	1	1	0	1	0	0	0	1	0	0
148	1	0	0	0	0	1	0	0	0	1	0	0	0	0	0	0	0	0	0	0	1	0	0	0	1	0	0	0	0	0	0	0	0	0	0	0	0	0	0
149	1	0	0	0	0	0	0	0	0	0	0	0	0	0	0	0	0	1	0	0	1	0	0	0	0	0	0	0	0	0	0	0	0	0	0	0	1	0	0
150	1	0	0	0	0	0	0	0	0	0	0	0	0	0	0	0	0	1	0	0	1	0	0	0	0	0	0	0	0	0	0	0	0	0	0	0	1	0	0
151	1	0	0	0	0	0	0	0	0	0	0	0	0	0	0	0	0	1	0	0	1	0	0	0	0	0	0	0	0	0	0	0	0	0	0	0	1	0	0
152	1	1	0	0	0	1	0	1	0	1	0	1	0	1	0	0	0	0	0	0	1	0	0	0	0	0	0	0	1	0	1	0	0	0	0	0	0	0	0
